# Supplementary material for: ﻿Phylogenetic evidence reveal a close relationship between Amphichorda and Ovicillium in Bionectriaceae (Hypocreales)
Source: MycoKeys. 2025 May 15;117:337–52. doi: 10.3897/mycokeys.117.151366 (PMC12099312; doi:10.3897/mycokeys.117.151366)
Supplement: XML Treatment for Amphichorda guizhouensis [file mycokeys.117.151366-treatment1.xml]

<!DOCTYPE tp:taxon-treatment
  PUBLIC "-//TaxonX//DTD Taxonomic Treatment Publishing DTD v0 20100105//EN" "tax-treatment-NSO.dtd">
<tp:taxon-treatment xmlns:tp="http://www.plazi.org/taxpub"><tp:treatment-meta><kwd-group><label>Taxon classification</label><kwd>
                <named-content content-type="kingdom">Fungi</named-content>
              </kwd><kwd>
                <named-content content-type="order">Hypocreales</named-content>
              </kwd><kwd>
                <named-content content-type="family">Cordycipitaceae</named-content>
              </kwd></kwd-group><mixed-citation publication-type="journal"><person-group><name><surname>Wang</surname><given-names>Yao</given-names></name><name><surname>Tang</surname><given-names>De-Xiang</given-names></name><name><surname>Chen</surname><given-names>Hui</given-names></name><name><surname>Li</surname><given-names>Qi-Rui</given-names></name><name><surname>Loinheuang</surname><given-names>Chanhom</given-names></name><name><surname>Shen</surname><given-names>Xiang-Chun</given-names></name></person-group><article-title>﻿Phylogenetic evidence reveal a close relationship between <italic><tp:taxon-name><tp:taxon-name-part taxon-name-part-type="genus" reg="Amphichorda">Amphichorda</tp:taxon-name-part></tp:taxon-name></italic> and <italic><tp:taxon-name><tp:taxon-name-part taxon-name-part-type="genus" reg="Ovicillium">Ovicillium</tp:taxon-name-part></tp:taxon-name></italic> in <tp:taxon-name><tp:taxon-name-part taxon-name-part-type="family">Bionectriaceae</tp:taxon-name-part></tp:taxon-name> (<tp:taxon-name><tp:taxon-name-part taxon-name-part-type="order">Hypocreales</tp:taxon-name-part></tp:taxon-name>)</article-title><source>MycoKeys</source><day>15</day><month>05</month><year>2025</year><volume>117</volume><fpage>337</fpage><lpage>352</lpage><pub-id pub-id-type="doi">10.3897/mycokeys.117.151366</pub-id></mixed-citation></tp:treatment-meta><tp:nomenclature><label>﻿</label><tp:taxon-name>
              <object-id xmlns:xlink="http://www.w3.org/1999/xlink" content-type="arpha" xlink:type="simple">B7065AE4-BFA8-5B82-9C49-ED9650915019</object-id>
              <tp:taxon-name-part taxon-name-part-type="genus" reg="Amphichorda">Amphichorda</tp:taxon-name-part>
              <tp:taxon-name-part taxon-name-part-type="species" reg="guizhouensis">guizhouensis</tp:taxon-name-part>
              <object-id xmlns:xlink="http://www.w3.org/1999/xlink" content-type="mycobank" xlink:type="simple">857725</object-id>
            </tp:taxon-name><tp:taxon-authority>Y. Wang &amp; D.X. Tang</tp:taxon-authority><tp:taxon-status xmlns:xlink="http://www.w3.org/1999/xlink" xlink:type="simple">sp. nov.</tp:taxon-status><xref ref-type="fig" rid="F2">Fig. 2</xref></tp:nomenclature><tp:treatment-sec sec-type="etymology" id="SECID0ELWAK"><title>Etymology.</title><p>Named after the location Guizhou Province where the species was collected.</p></tp:treatment-sec><tp:treatment-sec sec-type="material" id="SECID0EQWAK"><title>Type.</title><p>China • Guizhou Province, Anshun city, Xixiu District, Liuguan Village (<named-content xmlns:xlink="http://www.w3.org/1999/xlink" content-type="dwc:verbatimCoordinates" xlink:type="simple"><named-content content-type="geo-json" specific-use="{&#34;type&#34;:&#34;Point&#34;,&#34;coordinates&#34;:[106.220000,26.250000]}" id="NCID0EZWAK" xlink:type="simple">26.25°N, 106.22°E</named-content></named-content>, 1273 m above sea level), on bird feces, 12 July 2023, Yao Wang (holotype, <abbrev xmlns:xlink="http://www.w3.org/1999/xlink" content-type="institution" xlink:title="Guizhou Medical University Herbarium" id="ABBRID0E5WAK" xlink:type="simple">GMB</abbrev> 3005); ex-type culture, <abbrev xmlns:xlink="http://www.w3.org/1999/xlink" content-type="institution" xlink:title="Guizhou Medical University Culture Collection" id="ABBRID0EDXAK" xlink:type="simple">GMBC</abbrev> 3005.</p></tp:treatment-sec><tp:treatment-sec sec-type="description" id="SECID0EIXAK"><title>Description.</title><p><bold>Sexual morph</bold>: Undetermined. <bold>Asexual morph: <italic>Synnemata</italic></bold> arising from bird feces, 1.6–2.0 mm long. Colonies on <abbrev xmlns:xlink="http://www.w3.org/1999/xlink" xlink:title="potato dextrose agar" id="ABBRID0EZXAK" xlink:type="simple">PDA</abbrev> attaining a diameter of 40–42 mm after a month at 25 °C, white to pinkish, flat, margin entire, reverse yellowish. <bold><italic>Hyphae</italic></bold> branched, smooth-walled, septate, hyaline, 0.8–2.2 μm wide. <bold><italic>Conidiophores</italic></bold> arising laterally from hyphae, cylindrical, straight or slightly curved, occasionally branched, hyaline. <bold><italic>Conidiogenous cells</italic></bold> arising laterally from aerial hyphae, basal portion cylindrical or flask-shaped, erect or irregularly curved, tapering abruptly towards the apex, 6.0–20.8 × 1.8–3.7 (X̄ = 15.2 × 2.6, n = 30) μm. <bold><italic>Conidia</italic></bold> 2.6–4.0 × 1.8–2.6 (X̄ = 3.1 × 2.2, n = 50) μm, one-celled, smooth-walled, hyaline, subglobose to ellipsoidal, single, often remaining attached to the apex of conidiogenous cells. <bold><italic>Chlamydospores</italic></bold> not observed.</p><fig id="F2" position="float" orientation="portrait"><object-id xmlns:xlink="http://www.w3.org/1999/xlink" content-type="doi" xlink:type="simple">10.3897/mycokeys.117.151366.figure2</object-id><object-id xmlns:xlink="http://www.w3.org/1999/xlink" content-type="arpha" xlink:type="simple">D389A80F-CEE5-54E1-862B-9C6EDD0A497D</object-id><label>Figure 2.</label><caption><p>Morphology of <italic><tp:taxon-name><tp:taxon-name-part taxon-name-part-type="genus" reg="Amphichorda">Amphichorda</tp:taxon-name-part><tp:taxon-name-part taxon-name-part-type="species" reg="guizhouensis">guizhouensis</tp:taxon-name-part></tp:taxon-name></italic><bold>A</bold><italic><tp:taxon-name><tp:taxon-name-part taxon-name-part-type="genus" reg="Amphichorda">A.</tp:taxon-name-part><tp:taxon-name-part taxon-name-part-type="species" reg="guizhouensis">guizhouensis</tp:taxon-name-part></tp:taxon-name></italic> on bird feces <bold>B</bold> Synnemata <bold>C, D</bold> Colony obverse and reverse on <abbrev xmlns:xlink="http://www.w3.org/1999/xlink" xlink:title="potato dextrose agar" id="ABBRID0EWZAK" xlink:type="simple">PDA</abbrev> medium <bold>E–H</bold> Conidiophores, conidiogenous cells and conidia. Scale bars: 5 mm (<bold>A</bold>); 400 μm (<bold>B</bold>); 20 mm (<bold>C–D</bold>); 10 μm (<bold>E, G, H</bold>); 5 μm (<bold>F</bold>).</p></caption><graphic xmlns:xlink="http://www.w3.org/1999/xlink" xlink:href="mycokeys-117-337-g002.jpg" position="float" orientation="portrait" xlink:type="simple" id="oo_1330609.jpg"><uri content-type="original_file" xlink:type="simple">https://binary.pensoft.net/fig/1330609</uri></graphic></fig></tp:treatment-sec><tp:treatment-sec sec-type="material" id="SECID0EL1AK"><title>Other material examined.</title><p>China • Guizhou Province, Anshun City, Xixiu District, Liuguan Village (<named-content xmlns:xlink="http://www.w3.org/1999/xlink" content-type="dwc:verbatimCoordinates" xlink:type="simple"><named-content content-type="geo-json" specific-use="{&#34;type&#34;:&#34;Point&#34;,&#34;coordinates&#34;:[106.220000,26.250000]}" id="NCID0EU1AK" xlink:type="simple">26.25°N, 106.22°E</named-content></named-content>, 1269 m above sea level), on bird feces, 12 July 2023, Yao Wang (paratype: <abbrev xmlns:xlink="http://www.w3.org/1999/xlink" content-type="institution" xlink:title="Guizhou Medical University Herbarium" id="ABBRID0EZ1AK" xlink:type="simple">GMB</abbrev> 3006); ex-paratype culture, <abbrev xmlns:xlink="http://www.w3.org/1999/xlink" content-type="institution" xlink:title="Guizhou Medical University Culture Collection" id="ABBRID0E51AK" xlink:type="simple">GMBC</abbrev> 3006).</p></tp:treatment-sec><tp:treatment-sec sec-type="Substrate" id="SECID0ED2AK"><title>Substrate.</title><p>Animal feces.</p></tp:treatment-sec><tp:treatment-sec sec-type="distribution" id="SECID0EI2AK"><title>Distribution.</title><p>At present, known only in Anshun City, Guizhou Province, China.</p></tp:treatment-sec><tp:treatment-sec sec-type="notes" id="SECID0EN2AK"><title>Notes.</title><p>Phylogenetic analyses placed <italic><tp:taxon-name><tp:taxon-name-part taxon-name-part-type="genus" reg="Amphichorda">A.</tp:taxon-name-part><tp:taxon-name-part taxon-name-part-type="species" reg="guizhouensis">guizhouensis</tp:taxon-name-part></tp:taxon-name></italic> within the <italic><tp:taxon-name><tp:taxon-name-part taxon-name-part-type="genus" reg="Amphichorda">Amphichorda</tp:taxon-name-part></tp:taxon-name></italic> clade, forming a sister lineage to <italic><tp:taxon-name><tp:taxon-name-part taxon-name-part-type="genus" reg="Amphichorda">A.</tp:taxon-name-part><tp:taxon-name-part taxon-name-part-type="species" reg="felina">felina</tp:taxon-name-part></tp:taxon-name></italic> and <italic><tp:taxon-name><tp:taxon-name-part taxon-name-part-type="genus" reg="Amphichorda">A.</tp:taxon-name-part><tp:taxon-name-part taxon-name-part-type="species" reg="yunnanensis">yunnanensis</tp:taxon-name-part></tp:taxon-name></italic> with strong statistical support (<abbrev xmlns:xlink="http://www.w3.org/1999/xlink" xlink:title="bootstrap support values" id="ABBRID0E23AK" xlink:type="simple">BS</abbrev>/<abbrev xmlns:xlink="http://www.w3.org/1999/xlink" xlink:title="bootstrap support values" id="ABBRID0E63AK" xlink:type="simple">BS</abbrev>/<abbrev xmlns:xlink="http://www.w3.org/1999/xlink" xlink:title="posterior probabilities" id="ABBRID0ED4AK" xlink:type="simple">PP</abbrev> = 97%/100%/1; Fig. <xref ref-type="fig" rid="F1">1</xref>). The species formed a distinct monophyletic group comprising two sampled strains, demonstrating significant genetic divergence from <italic><tp:taxon-name><tp:taxon-name-part taxon-name-part-type="genus" reg="Amphichorda">A.</tp:taxon-name-part><tp:taxon-name-part taxon-name-part-type="species" reg="felina">felina</tp:taxon-name-part></tp:taxon-name></italic> and <italic><tp:taxon-name><tp:taxon-name-part taxon-name-part-type="genus" reg="Amphichorda">A.</tp:taxon-name-part><tp:taxon-name-part taxon-name-part-type="species" reg="yunnanensis">yunnanensis</tp:taxon-name-part></tp:taxon-name></italic>. Morphologically, our observations unearthed distinct disparities among the three species. Specifically, <italic><tp:taxon-name><tp:taxon-name-part taxon-name-part-type="genus" reg="Amphichorda">A.</tp:taxon-name-part><tp:taxon-name-part taxon-name-part-type="species" reg="felina">felina</tp:taxon-name-part></tp:taxon-name></italic> exhibited phialides that were consistently flask-shaped, while <italic><tp:taxon-name><tp:taxon-name-part taxon-name-part-type="genus" reg="Amphichorda">A.</tp:taxon-name-part><tp:taxon-name-part taxon-name-part-type="species" reg="guizhouensis">guizhouensis</tp:taxon-name-part></tp:taxon-name></italic> featured phialides that were either cylindrical or flask-shaped. In contrast, <italic><tp:taxon-name><tp:taxon-name-part taxon-name-part-type="genus" reg="Amphichorda">A.</tp:taxon-name-part><tp:taxon-name-part taxon-name-part-type="species" reg="yunnanensis">yunnanensis</tp:taxon-name-part></tp:taxon-name></italic> possessed phialides ranging from ampulliform to flask-shaped. A particularly notable characteristic of <italic><tp:taxon-name><tp:taxon-name-part taxon-name-part-type="genus" reg="Amphichorda">A.</tp:taxon-name-part><tp:taxon-name-part taxon-name-part-type="species" reg="guizhouensis">guizhouensis</tp:taxon-name-part></tp:taxon-name></italic> was its relatively elongated phialides (6.0–20.8 × 1.8–3.7 µm). This unique morphological trait served as a crucial diagnostic feature, enabling clear differentiation of <italic><tp:taxon-name><tp:taxon-name-part taxon-name-part-type="genus" reg="Amphichorda">A.</tp:taxon-name-part><tp:taxon-name-part taxon-name-part-type="species" reg="guizhouensis">guizhouensis</tp:taxon-name-part></tp:taxon-name></italic> from other species within the <italic><tp:taxon-name><tp:taxon-name-part taxon-name-part-type="genus" reg="Amphichorda">Amphichorda</tp:taxon-name-part></tp:taxon-name></italic> genus (see Table <xref ref-type="table" rid="T2">2</xref>).</p><table-wrap id="T2" position="float" orientation="portrait"><label>Table 2.</label><caption><p>Hosts/substrates and asexual morphology of <italic><tp:taxon-name><tp:taxon-name-part taxon-name-part-type="genus" reg="Amphichorda">Amphichorda</tp:taxon-name-part></tp:taxon-name></italic>.</p></caption><table id="TID0EEWAK" rules="all"><tbody><tr><th rowspan="1" colspan="1">Species</th><th rowspan="1" colspan="1">Host/Substrate</th><th rowspan="1" colspan="1">Conidiophores</th><th rowspan="1" colspan="1">Phialides (μm)</th><th rowspan="1" colspan="1">Conidia (μm)</th><th rowspan="1" colspan="1">References</th></tr><tr><td rowspan="1" colspan="1">
                      <italic>
                        <tp:taxon-name><tp:taxon-name-part taxon-name-part-type="genus" reg="Amphichorda">Amphichorda</tp:taxon-name-part><tp:taxon-name-part taxon-name-part-type="species" reg="cavernicola">cavernicola</tp:taxon-name-part></tp:taxon-name>
                      </italic>
                    </td><td rowspan="1" colspan="1">Bird feces; soil; plant debris; animal feces; bat guano</td><td rowspan="1" colspan="1">Cylindrical, straight or slightly curved, occasionally branched</td><td rowspan="1" colspan="1">Fusiform or ellipsoidal, straight or irregularly bent, 4.5–8.0 × 2.0–3.0</td><td rowspan="1" colspan="1">Broadly ellipsoidal to subglobose, 2.5–4.0 × 2.0–3.5</td><td rowspan="1" colspan="1">
                      <xref ref-type="bibr" rid="B34">Zhang et al. 2020</xref>
                    </td></tr><tr><td rowspan="1" colspan="1">
                      <italic>
                        <tp:taxon-name><tp:taxon-name-part taxon-name-part-type="genus" reg="Amphichorda">Amphichorda</tp:taxon-name-part><tp:taxon-name-part taxon-name-part-type="species" reg="coprophila">coprophila</tp:taxon-name-part></tp:taxon-name>
                      </italic>
                    </td><td rowspan="1" colspan="1">Chipmunk, rabbit and porcupine dung</td><td rowspan="1" colspan="1">Straight or flexuous, unbranched, bearing lateral or terminal conidiogenous cells, arranged singly or in whorls</td><td rowspan="1" colspan="1">Flask-shaped, usually with a strongly bent neck, 6–10 × 2–2.5</td><td rowspan="1" colspan="1">Subglobose to somewhat ellipsoidal, 3.5–5.5 × 2–3</td><td rowspan="1" colspan="1">
                      <xref ref-type="bibr" rid="B10">Guerra-Mateo et al. 2023</xref>
                    </td></tr><tr><td rowspan="1" colspan="1">
                      <italic>
                        <tp:taxon-name><tp:taxon-name-part taxon-name-part-type="genus" reg="Amphichorda">Amphichorda</tp:taxon-name-part><tp:taxon-name-part taxon-name-part-type="species" reg="excrementa">excrementa</tp:taxon-name-part></tp:taxon-name>
                      </italic>
                    </td><td rowspan="1" colspan="1">Animal feces</td><td rowspan="1" colspan="1">Cylindrical, straight or slightly curved, occasionally branched</td><td rowspan="1" colspan="1">Occasionally solitary, mostly in whorls of 2–3, basal portion cylindrical or flask-shaped, usually curved, 4.1–13.9 × 1.3–2.1</td><td rowspan="1" colspan="1">Globose to elliptical 1.7–3.0 × 1.2–2.5</td><td rowspan="1" colspan="1">
                      <xref ref-type="bibr" rid="B30">Wang et al. 2024</xref>
                    </td></tr><tr><td rowspan="1" colspan="1">
                      <italic>
                        <tp:taxon-name><tp:taxon-name-part taxon-name-part-type="genus" reg="Amphichorda">Amphichorda</tp:taxon-name-part><tp:taxon-name-part taxon-name-part-type="species" reg="felina">felina</tp:taxon-name-part></tp:taxon-name>
                      </italic>
                    </td><td rowspan="1" colspan="1">Pupae of <italic><tp:taxon-name><tp:taxon-name-part taxon-name-part-type="genus" reg="Anaitis">Anaitis</tp:taxon-name-part><tp:taxon-name-part taxon-name-part-type="species" reg="efformata">efformata</tp:taxon-name-part></tp:taxon-name></italic>; rabbit dung; moudy leaves; porcupine dung; cat dung</td><td rowspan="1" colspan="1">Straight</td><td rowspan="1" colspan="1">Solitarily or in small groups, consisting of a swollen, flask-shaped or curved, occasionally elongate basal part, 1.5–8.5 × 1.8–2.9</td><td rowspan="1" colspan="1">Subglobose, ellipsoidal or ovoidal, sometimes with a pointed base, 2.5–4.7 × 2–3.5</td><td rowspan="1" colspan="1">
                      <xref ref-type="bibr" rid="B30">Wang et al. 2024</xref>
                    </td></tr><tr><td rowspan="1" colspan="1">
                      <italic>
                        <tp:taxon-name><tp:taxon-name-part taxon-name-part-type="genus" reg="Amphichorda">Amphichorda</tp:taxon-name-part><tp:taxon-name-part taxon-name-part-type="species" reg="guana">guana</tp:taxon-name-part></tp:taxon-name>
                      </italic>
                    </td><td rowspan="1" colspan="1">Bat guano</td><td rowspan="1" colspan="1">Straight or slightly curved</td><td rowspan="1" colspan="1">Fusiform or ellipsoidal, straight or irregularly bent, 7–10 × 2–3</td><td rowspan="1" colspan="1">Broadly ellipsoid to subglobose, 4.5–5.5 × 3.5–5</td><td rowspan="1" colspan="1">
                      <xref ref-type="bibr" rid="B33">Zhang et al. 2017</xref>
                    </td></tr><tr><td rowspan="1" colspan="1">
                      <bold>
                        <italic>
                          <tp:taxon-name><tp:taxon-name-part taxon-name-part-type="genus" reg="Amphichorda">Amphichorda</tp:taxon-name-part><tp:taxon-name-part taxon-name-part-type="species" reg="guizhouensis">guizhouensis</tp:taxon-name-part></tp:taxon-name>
                        </italic>
                      </bold>
                    </td><td rowspan="1" colspan="1">
                      <bold>Animal feces</bold>
                    </td><td rowspan="1" colspan="1">
                      <bold>Cylindrical, straight or slightly curved, occasionally branched</bold>
                    </td><td rowspan="1" colspan="1">
                      <bold>Basal portion cylindrical or flask-shaped, erect or irregularly curved, tapering abruptly towards the apex, 6.0–20.8 × 1.8–3.7</bold>
                    </td><td rowspan="1" colspan="1">
                      <bold>Subglobose to ellipsoidal, 2.6–4.0 × 1.8–2.6</bold>
                    </td><td rowspan="1" colspan="1">
                      <bold>In this study</bold>
                    </td></tr><tr><td rowspan="1" colspan="1">
                      <italic>
                        <tp:taxon-name><tp:taxon-name-part taxon-name-part-type="genus" reg="Amphichorda">Amphichorda</tp:taxon-name-part><tp:taxon-name-part taxon-name-part-type="species" reg="kunmingensis">kunmingensis</tp:taxon-name-part></tp:taxon-name>
                      </italic>
                    </td><td rowspan="1" colspan="1">Animal feces</td><td rowspan="1" colspan="1">-</td><td rowspan="1" colspan="1">Solitary, occasionally in simple whorls, basal portion cylindrical or fusiform, straight or irregularly bent, 6.1–17.5 × 1.4–2.9</td><td rowspan="1" colspan="1">Globose to elliptical 2.3–4.2 × 1.6–3.0</td><td rowspan="1" colspan="1">
                      <xref ref-type="bibr" rid="B30">Wang et al. 2024</xref>
                    </td></tr><tr><td rowspan="1" colspan="1">
                      <italic>
                        <tp:taxon-name><tp:taxon-name-part taxon-name-part-type="genus" reg="Amphichorda">Amphichorda</tp:taxon-name-part><tp:taxon-name-part taxon-name-part-type="species" reg="littoralis">littoralis</tp:taxon-name-part></tp:taxon-name>
                      </italic>
                    </td><td rowspan="1" colspan="1">Sediments; fragment of floating rubber tire</td><td rowspan="1" colspan="1">Straight or flexuous, commonly unbranched, bearing lateral or terminal conidiogenous cells, arranged singly or in whorls of 2–4</td><td rowspan="1" colspan="1">Flask-shaped, usually with a strongly bent neck, 6–10 (–11.5) × 1.5–2</td><td rowspan="1" colspan="1">Subglobose, 3–4 × 2.5–3</td><td rowspan="1" colspan="1">
                      <xref ref-type="bibr" rid="B10">Guerra-Mateo et al. 2023</xref>
                    </td></tr><tr><td rowspan="1" colspan="1">
                      <italic>
                        <tp:taxon-name><tp:taxon-name-part taxon-name-part-type="genus" reg="Amphichorda">Amphichorda</tp:taxon-name-part><tp:taxon-name-part taxon-name-part-type="species" reg="monjolensis">monjolensis</tp:taxon-name-part></tp:taxon-name>
                      </italic>
                    </td><td rowspan="1" colspan="1">On <abbrev xmlns:xlink="http://www.w3.org/1999/xlink" xlink:title="potato dextrose agar" id="ABBRID0EXLBK" xlink:type="simple">PDA</abbrev> plate consumed by an insect</td><td rowspan="1" colspan="1">Cylindrical, bearing one or more conidiogenous cells, straight or slightly bent, solitary or synnematous, sometimes branched</td><td rowspan="1" colspan="1">Flask-shaped, straight or irregularly bent, 3.1–6.1 × 2.7–5.1</td><td rowspan="1" colspan="1">Holoblastic, 2.8–3.7 × 1.8–2.9</td><td rowspan="1" colspan="1">
                      <xref ref-type="bibr" rid="B16">Leão et al. 2024</xref>
                    </td></tr><tr><td rowspan="1" colspan="1">
                      <italic>
                        <tp:taxon-name><tp:taxon-name-part taxon-name-part-type="genus" reg="Amphichorda">Amphichorda</tp:taxon-name-part><tp:taxon-name-part taxon-name-part-type="species" reg="yunnanensis">yunnanensis</tp:taxon-name-part></tp:taxon-name>
                      </italic>
                    </td><td rowspan="1" colspan="1">Wing surfaces<break/> of <italic><tp:taxon-name><tp:taxon-name-part taxon-name-part-type="genus" reg="Rhinolophus">Rhinolophus</tp:taxon-name-part></tp:taxon-name></italic></td><td rowspan="1" colspan="1">Cylindrical, straight or slightly curved, branched</td><td rowspan="1" colspan="1">Monoblastic to polyblastic, ampulliform to flask-shaped, 4–12 × 1–4</td><td rowspan="1" colspan="1">Globose to oval, slightly ellipsoid, 2–5 × 2–4</td><td rowspan="1" colspan="1">
                      <xref ref-type="bibr" rid="B19">Liu et al. 2023</xref>
                    </td></tr></tbody></table></table-wrap></tp:treatment-sec><tp:treatment-sec><!--Section generated to contain objects referenced in tp:taxon-treatment.--><fig id="F1" position="float" orientation="portrait"><object-id xmlns:xlink="http://www.w3.org/1999/xlink" content-type="doi" xlink:type="simple">10.3897/mycokeys.117.151366.figure1</object-id><object-id xmlns:xlink="http://www.w3.org/1999/xlink" content-type="arpha" xlink:type="simple">C7D39481-9C50-53B7-8867-38DE1143493B</object-id><label>Figure 1.</label><caption><p>Phylogenetic relationships of <italic><tp:taxon-name><tp:taxon-name-part taxon-name-part-type="genus" reg="Amphichorda">Amphichorda</tp:taxon-name-part></tp:taxon-name></italic> and related genera in the <tp:taxon-name><tp:taxon-name-part taxon-name-part-type="family">Bionectriaceae</tp:taxon-name-part></tp:taxon-name> based on combined partial <abbrev xmlns:xlink="http://www.w3.org/1999/xlink" xlink:title="nuclear ribosomal small subunit" id="ABBRID0E4FAK" xlink:type="simple">nrSSU</abbrev> + ITS + nrLSU + <italic><abbrev xmlns:xlink="http://www.w3.org/1999/xlink" xlink:title="translation elongation factor 1α" id="ABBRID0ECGAK" xlink:type="simple">tef1α</abbrev></italic> + <italic><abbrev xmlns:xlink="http://www.w3.org/1999/xlink" xlink:title="largest subunit of RNA polymerase I" id="ABBRID0EHGAK" xlink:type="simple">rpb1</abbrev></italic> + <italic><abbrev xmlns:xlink="http://www.w3.org/1999/xlink" xlink:title="second subunit of RNA polymerase II" id="ABBRID0EMGAK" xlink:type="simple">rpb2</abbrev></italic> sequences. Numbers at the nodes are presented here with ML bootstrap support values (<abbrev xmlns:xlink="http://www.w3.org/1999/xlink" xlink:title="bootstrap support values" id="ABBRID0EQGAK" xlink:type="simple">BS</abbrev>) (IQ-TREE-<abbrev xmlns:xlink="http://www.w3.org/1999/xlink" xlink:title="bootstrap support values" id="ABBRID0EUGAK" xlink:type="simple">BS</abbrev><sub>IQ</sub> &gt; 80%/RAxML-<abbrev xmlns:xlink="http://www.w3.org/1999/xlink" xlink:title="bootstrap support values" id="ABBRID0EZGAK" xlink:type="simple">BS</abbrev><sub>RAx</sub> &gt; 80%) and relevant Bayesian posterior probabilities (<abbrev xmlns:xlink="http://www.w3.org/1999/xlink" xlink:title="posterior probabilities" id="ABBRID0E5GAK" xlink:type="simple">PP</abbrev>) (<abbrev xmlns:xlink="http://www.w3.org/1999/xlink" xlink:title="posterior probabilities" id="ABBRID0ECHAK" xlink:type="simple">PP</abbrev> &gt; 0.90). Strains in bold type are those analyzed in this study.</p></caption><graphic xmlns:xlink="http://www.w3.org/1999/xlink" xlink:href="mycokeys-117-337-g001.jpg" position="float" orientation="portrait" xlink:type="simple" id="oo_1330608.jpg"><uri content-type="original_file" xlink:type="simple">https://binary.pensoft.net/fig/1330608</uri></graphic></fig></tp:treatment-sec><ref-list><ref id="B34"><mixed-citation xmlns:xlink="http://www.w3.org/1999/xlink" xlink:type="simple"><person-group><name name-style="western"><surname>Zhang</surname><given-names>ZF</given-names></name><name name-style="western"><surname>Zhou</surname><given-names>SY</given-names></name><name name-style="western"><surname>Eurwilaichitr</surname><given-names>L</given-names></name><name name-style="western"><surname>Ingsriswang</surname><given-names>S</given-names></name><name name-style="western"><surname>Raza</surname><given-names>M</given-names></name><name name-style="western"><surname>Chen</surname><given-names>Q</given-names></name><name name-style="western"><surname>Zhao</surname><given-names>P</given-names></name><name name-style="western"><surname>Liu</surname><given-names>F</given-names></name><name name-style="western"><surname>Cai</surname><given-names>L</given-names></name></person-group> (<year>2020</year>) <article-title>Culturable mycobiota from Karst caves in China II, with descriptions of 33 new species.</article-title><source>Fungal Diversity</source><volume>106</volume>(<issue>1</issue>): <fpage>29</fpage>–<lpage>136</lpage>. <ext-link xlink:href="10.1007/s13225-020-00453-7" ext-link-type="doi" xlink:type="simple">https://doi.org/10.1007/s13225-020-00453-7</ext-link></mixed-citation></ref><ref id="B10"><mixed-citation xmlns:xlink="http://www.w3.org/1999/xlink" xlink:type="simple"><person-group><name name-style="western"><surname>Guerra-Mateo</surname><given-names>D</given-names></name><name name-style="western"><surname>Gené</surname><given-names>J</given-names></name><name name-style="western"><surname>Baulin</surname><given-names>V</given-names></name><name name-style="western"><surname>Cano-Lira</surname><given-names>JF</given-names></name></person-group> (<year>2023</year>) <article-title>Phylogeny and taxonomy of the genus <italic><tp:taxon-name><tp:taxon-name-part taxon-name-part-type="genus">Amphichorda</tp:taxon-name-part></tp:taxon-name></italic> (<tp:taxon-name><tp:taxon-name-part taxon-name-part-type="family">Bionectriaceae</tp:taxon-name-part></tp:taxon-name>): An update on <italic><tp:taxon-name><tp:taxon-name-part taxon-name-part-type="genus">Beauveria</tp:taxon-name-part></tp:taxon-name></italic>-like strains and description of a novel species from marine sediments.</article-title><source>Diversity</source><volume>15</volume>(<issue>7</issue>): <fpage>795</fpage>. <ext-link xlink:href="10.3390/d15070795" ext-link-type="doi" xlink:type="simple">https://doi.org/10.3390/d15070795</ext-link></mixed-citation></ref><ref id="B30"><mixed-citation xmlns:xlink="http://www.w3.org/1999/xlink" xlink:type="simple"><person-group><name name-style="western"><surname>Wang</surname><given-names>ZQ</given-names></name><name name-style="western"><surname>Zhao</surname><given-names>J</given-names></name><name name-style="western"><surname>Dong</surname><given-names>QY</given-names></name><name name-style="western"><surname>Wang</surname><given-names>Y</given-names></name><name name-style="western"><surname>Lu</surname><given-names>YL</given-names></name><name name-style="western"><surname>Luo</surname><given-names>R</given-names></name><name name-style="western"><surname>Yu</surname><given-names>H</given-names></name></person-group> (<year>2024</year>) <article-title>Multi-locus molecular phylogenetic analysis reveals two new species of <italic><tp:taxon-name><tp:taxon-name-part taxon-name-part-type="genus">Amphichorda</tp:taxon-name-part></tp:taxon-name></italic> (<tp:taxon-name><tp:taxon-name-part taxon-name-part-type="family">Bionectriaceae</tp:taxon-name-part></tp:taxon-name>, <tp:taxon-name><tp:taxon-name-part taxon-name-part-type="order">Hypocreales</tp:taxon-name-part></tp:taxon-name>).</article-title><source>MycoKeys</source><volume>106</volume>: <fpage>287</fpage>–<lpage>301</lpage>. <ext-link xlink:href="10.3897/mycokeys.106.117205" ext-link-type="doi" xlink:type="simple">https://doi.org/10.3897/mycokeys.106.117205</ext-link></mixed-citation></ref><ref id="B33"><mixed-citation xmlns:xlink="http://www.w3.org/1999/xlink" xlink:type="simple"><person-group><name name-style="western"><surname>Zhang</surname><given-names>ZF</given-names></name><name name-style="western"><surname>Liu</surname><given-names>F</given-names></name><name name-style="western"><surname>Zhou</surname><given-names>X</given-names></name><name name-style="western"><surname>Liu</surname><given-names>XZ</given-names></name><name name-style="western"><surname>Liu</surname><given-names>SJ</given-names></name><name name-style="western"><surname>Cai</surname><given-names>L</given-names></name></person-group> (<year>2017</year>) <article-title>Culturable mycobiota from Karst caves in China, with descriptions of 20 new species.</article-title><source>Persoonia</source><volume>39</volume>(<issue>1</issue>): <fpage>1</fpage>–<lpage>31</lpage>. <ext-link xlink:href="10.3767/persoonia.2017.39.01" ext-link-type="doi" xlink:type="simple">https://doi.org/10.3767/persoonia.2017.39.01</ext-link></mixed-citation></ref><ref id="B16"><mixed-citation xmlns:xlink="http://www.w3.org/1999/xlink" xlink:type="simple"><person-group><name name-style="western"><surname>Leão</surname><given-names>AF</given-names></name><name name-style="western"><surname>Condé</surname><given-names>TO</given-names></name><name name-style="western"><surname>Dutra</surname><given-names>YLG</given-names></name><name name-style="western"><surname>Rosado</surname><given-names>AWC</given-names></name><name name-style="western"><surname>Grazziotti</surname><given-names>PH</given-names></name><name name-style="western"><surname>Neves</surname><given-names>SC</given-names></name><name name-style="western"><surname>Fraga</surname><given-names>LMS</given-names></name><name name-style="western"><surname>Kasuya</surname><given-names>MCM</given-names></name><name name-style="western"><surname>Pereira</surname><given-names>OL</given-names></name></person-group> (<year>2024</year>) <article-title><italic><tp:taxon-name><tp:taxon-name-part taxon-name-part-type="genus">Amphichorda</tp:taxon-name-part><tp:taxon-name-part taxon-name-part-type="species">monjolensis</tp:taxon-name-part></tp:taxon-name></italic> sp. nov., a new fungal species isolated from a Brazilian limestone cave, with an update on <italic><tp:taxon-name><tp:taxon-name-part taxon-name-part-type="genus"/><tp:taxon-name-part taxon-name-part-type="species">acremonium</tp:taxon-name-part></tp:taxon-name></italic>-like species in <tp:taxon-name><tp:taxon-name-part taxon-name-part-type="family">Bionectriaceae</tp:taxon-name-part></tp:taxon-name>.</article-title><source>Brazilian Journal of Microbiology</source><volume>55</volume>(<issue>2</issue>): <fpage>1569</fpage>–<lpage>1585</lpage>. <ext-link xlink:href="10.1007/s42770-024-01289-y" ext-link-type="doi" xlink:type="simple">https://doi.org/10.1007/s42770-024-01289-y</ext-link></mixed-citation></ref><ref id="B19"><mixed-citation xmlns:xlink="http://www.w3.org/1999/xlink" xlink:type="simple"><person-group><name name-style="western"><surname>Liu</surname><given-names>XF</given-names></name><name name-style="western"><surname>Tibpromma</surname><given-names>S</given-names></name><name name-style="western"><surname>Hughes</surname><given-names>AC</given-names></name><name name-style="western"><surname>Chethana</surname><given-names>KWT</given-names></name><name name-style="western"><surname>Wijayawardene</surname><given-names>NN</given-names></name><name name-style="western"><surname>Dai</surname><given-names>DQ</given-names></name><name name-style="western"><surname>Du</surname><given-names>TY</given-names></name><name name-style="western"><surname>Elgorban</surname><given-names>AM</given-names></name><name name-style="western"><surname>Stephenson</surname><given-names>SL</given-names></name><name name-style="western"><surname>Suwannarach</surname><given-names>N</given-names></name><name name-style="western"><surname>Xu</surname><given-names>JC</given-names></name><name name-style="western"><surname>Lu</surname><given-names>L</given-names></name><name name-style="western"><surname>Xu</surname><given-names>RF</given-names></name><name name-style="western"><surname>Maharachchikumbura</surname><given-names>SSN</given-names></name><name name-style="western"><surname>Zhao</surname><given-names>CL</given-names></name><name name-style="western"><surname>Bhat</surname><given-names>DJ</given-names></name><name name-style="western"><surname>Sun</surname><given-names>YM</given-names></name><name name-style="western"><surname>Karunarathna</surname><given-names>SC</given-names></name><name name-style="western"><surname>Mortimer</surname><given-names>PE</given-names></name></person-group> (<year>2023</year>) <article-title>Culturable mycota on bats in central and southern Yunnan Province, China.</article-title><source>Mycosphere : Journal of Fungal Biology</source><volume>14</volume>(<issue>1</issue>): <fpage>497</fpage>–<lpage>662</lpage>. <ext-link xlink:href="10.5943/mycosphere/14/1/7" ext-link-type="doi" xlink:type="simple">https://doi.org/10.5943/mycosphere/14/1/7</ext-link></mixed-citation></ref></ref-list></tp:taxon-treatment>
