# Supplementary material for: ﻿Phylogenetic evidence reveal a close relationship between Amphichorda and Ovicillium in Bionectriaceae (Hypocreales)
Source: MycoKeys. 2025 May 15;117:337–52. doi: 10.3897/mycokeys.117.151366 (PMC12099312; doi:10.3897/mycokeys.117.151366)
Supplement: XML Treatment for Ovicillium pseudoattenuatum [file mycokeys.117.151366-treatment2.xml]

<!DOCTYPE tp:taxon-treatment
  PUBLIC "-//TaxonX//DTD Taxonomic Treatment Publishing DTD v0 20100105//EN" "tax-treatment-NSO.dtd">
<tp:taxon-treatment xmlns:tp="http://www.plazi.org/taxpub"><tp:treatment-meta><kwd-group><label>Taxon classification</label><kwd>
                <named-content content-type="kingdom">Fungi</named-content>
              </kwd><kwd>
                <named-content content-type="order">Hypocreales</named-content>
              </kwd><kwd>
                <named-content content-type="family">Bionectriaceae</named-content>
              </kwd></kwd-group><mixed-citation publication-type="journal"><person-group><name><surname>Wang</surname><given-names>Yao</given-names></name><name><surname>Tang</surname><given-names>De-Xiang</given-names></name><name><surname>Chen</surname><given-names>Hui</given-names></name><name><surname>Li</surname><given-names>Qi-Rui</given-names></name><name><surname>Loinheuang</surname><given-names>Chanhom</given-names></name><name><surname>Shen</surname><given-names>Xiang-Chun</given-names></name></person-group><article-title>﻿Phylogenetic evidence reveal a close relationship between <italic><tp:taxon-name><tp:taxon-name-part taxon-name-part-type="genus" reg="Amphichorda">Amphichorda</tp:taxon-name-part></tp:taxon-name></italic> and <italic><tp:taxon-name><tp:taxon-name-part taxon-name-part-type="genus" reg="Ovicillium">Ovicillium</tp:taxon-name-part></tp:taxon-name></italic> in <tp:taxon-name><tp:taxon-name-part taxon-name-part-type="family">Bionectriaceae</tp:taxon-name-part></tp:taxon-name> (<tp:taxon-name><tp:taxon-name-part taxon-name-part-type="order">Hypocreales</tp:taxon-name-part></tp:taxon-name>)</article-title><source>MycoKeys</source><day>15</day><month>05</month><year>2025</year><volume>117</volume><fpage>337</fpage><lpage>352</lpage><pub-id pub-id-type="doi">10.3897/mycokeys.117.151366</pub-id></mixed-citation></tp:treatment-meta><tp:nomenclature><label>﻿</label><tp:taxon-name>
              <object-id xmlns:xlink="http://www.w3.org/1999/xlink" content-type="arpha" xlink:type="simple">9AC57BDD-09D7-510A-B119-07F837A30B0A</object-id>
              <tp:taxon-name-part taxon-name-part-type="genus" reg="Ovicillium">Ovicillium</tp:taxon-name-part>
              <tp:taxon-name-part taxon-name-part-type="species" reg="pseudoattenuatum">pseudoattenuatum</tp:taxon-name-part>
              <object-id xmlns:xlink="http://www.w3.org/1999/xlink" content-type="mycobank" xlink:type="simple">857726</object-id>
            </tp:taxon-name><tp:taxon-authority>Y. Wang &amp; D.X. Tang</tp:taxon-authority><tp:taxon-status xmlns:xlink="http://www.w3.org/1999/xlink" xlink:type="simple">sp. nov.</tp:taxon-status><xref ref-type="fig" rid="F3">Fig. 3</xref></tp:nomenclature><tp:treatment-sec sec-type="etymology" id="SECID0EHPBK"><title>Etymology:</title><p>“<italic>Pseudoattenuatum</italic>” refers to morphologically resembling <italic>Ovicillium attenuatum</italic>, but phylogenetically distinct.</p></tp:treatment-sec><tp:treatment-sec sec-type="material" id="SECID0E6PBK"><title>Type.</title><p>Laos • Vientiane City, Mekong Riverside Park (<named-content xmlns:xlink="http://www.w3.org/1999/xlink" content-type="dwc:verbatimCoordinates" xlink:type="simple"><named-content content-type="geo-json" specific-use="{&#34;type&#34;:&#34;Point&#34;,&#34;coordinates&#34;:[102.600000,17.960000]}" id="NCID0EIQBK" xlink:type="simple">17.96°N, 102.60°E</named-content></named-content>, 674 m above sea level), from soil on the forest floor, 11 August 2024, Yao Wang (holotype as dried culture <abbrev xmlns:xlink="http://www.w3.org/1999/xlink" content-type="institution" xlink:title="Guizhou Medical University Herbarium" id="ABBRID0ENQBK" xlink:type="simple">GMB</abbrev> 3007); ex-type culture <abbrev xmlns:xlink="http://www.w3.org/1999/xlink" content-type="institution" xlink:title="Guizhou Medical University Culture Collection" id="ABBRID0ESQBK" xlink:type="simple">GMBC</abbrev> 3007.</p></tp:treatment-sec><tp:treatment-sec sec-type="description" id="SECID0EXQBK"><title>Description.</title><p><bold>Sexual morph</bold>: Undetermined. <bold>Asexual morph</bold>: Colonies on <abbrev xmlns:xlink="http://www.w3.org/1999/xlink" xlink:title="potato dextrose agar" id="ABBRID0EBRBK" xlink:type="simple">PDA</abbrev> reaching 23–25 mm in diameter in 7 days at 25 °C, white to pinkish; reverse yellowish. <bold><italic>Hyphae</italic></bold> branched, smooth-walled, septate, hyaline, 1.2–2.8 μm wide. <bold><italic>Conidiophores</italic></bold> hyaline, smooth-walled, with single phialide or whorls of 2–5 phialides or verticillium-like directly from hyphae, up to 500 μm long. Phialides terminal or lateral, straight, somewhat inflated base, attenuated from the middle, sometimes undulated near the tip, 16.0–37.5 × 1.5–2.4 (X̄ = 26.8 × 2.0, n = 50) μm. <bold><italic>Conidia</italic></bold> smooth-walled, hyaline, ellipsoidal to cylindrical, 3.2–4.0 × 1.7–3.2 (X̄ = 3.7 × 2.3, n = 50) μm, aggregated in large globose to subglobose heads. Crystals absent. <bold><italic>Chlamydospores</italic></bold> absent.</p><fig id="F3" position="float" orientation="portrait"><object-id xmlns:xlink="http://www.w3.org/1999/xlink" content-type="doi" xlink:type="simple">10.3897/mycokeys.117.151366.figure3</object-id><object-id xmlns:xlink="http://www.w3.org/1999/xlink" content-type="arpha" xlink:type="simple">EDA050EE-821F-5442-A40C-04B0737459DC</object-id><label>Figure 3.</label><caption><p>Morphology of <italic><tp:taxon-name><tp:taxon-name-part taxon-name-part-type="genus" reg="Ovicillium">Ovicillium</tp:taxon-name-part><tp:taxon-name-part taxon-name-part-type="species" reg="pseudoattenuatum">pseudoattenuatum</tp:taxon-name-part></tp:taxon-name></italic><bold>A, B</bold> Colony obverse and reverse on <abbrev xmlns:xlink="http://www.w3.org/1999/xlink" xlink:title="potato dextrose agar" id="ABBRID0EGSBK" xlink:type="simple">PDA</abbrev> medium <bold>C–I</bold> Conidiophores, phialides and conidia <bold>J</bold> Conidia. Scale bars: 10 mm (<bold>A–B</bold>); 100 μm (<bold>C</bold>); 50 μm (<bold>D–E</bold>); 25 μm (<bold>F–I</bold>); 10 μm (<bold>J</bold>).</p></caption><graphic xmlns:xlink="http://www.w3.org/1999/xlink" xlink:href="mycokeys-117-337-g003.jpg" position="float" orientation="portrait" xlink:type="simple" id="oo_1330610.jpg"><uri content-type="original_file" xlink:type="simple">https://binary.pensoft.net/fig/1330610</uri></graphic></fig></tp:treatment-sec><tp:treatment-sec sec-type="material" id="SECID0E4SBK"><title>Other material examined.</title><p>Laos • Oudomxay Province, Muang Xay District, Nam Kat Yorla Pa Resort (<named-content xmlns:xlink="http://www.w3.org/1999/xlink" content-type="dwc:verbatimCoordinates" xlink:type="simple"><named-content content-type="geo-json" specific-use="{&#34;type&#34;:&#34;Point&#34;,&#34;coordinates&#34;:[102.110000,20.710000]}" id="NCID0EGTBK" xlink:type="simple">20.71°N, 102.11°E</named-content></named-content>, 708 m above sea level), from soil on the forest floor, 14 August 2024, Yao Wang (living culture <abbrev xmlns:xlink="http://www.w3.org/1999/xlink" content-type="institution" xlink:title="Guizhou Medical University Culture Collection" id="ABBRID0ELTBK" xlink:type="simple">GMBC</abbrev> 3008).</p></tp:treatment-sec><tp:treatment-sec sec-type="Substrate" id="SECID0EQTBK"><title>Substrate.</title><p>Soil.</p></tp:treatment-sec><tp:treatment-sec sec-type="distribution" id="SECID0EVTBK"><title>Distribution.</title><p>Laos.</p></tp:treatment-sec><tp:treatment-sec sec-type="notes" id="SECID0E1TBK"><title>Notes.</title><p><italic><tp:taxon-name><tp:taxon-name-part taxon-name-part-type="genus" reg="Ovicillium">Ovicillium</tp:taxon-name-part><tp:taxon-name-part taxon-name-part-type="species" reg="pseudoattenuatum">pseudoattenuatum</tp:taxon-name-part></tp:taxon-name></italic>, isolated from forest floor soil, forms a distinct phylogenetic lineage within the <italic><tp:taxon-name><tp:taxon-name-part taxon-name-part-type="genus" reg="Ovicillium">Ovicillium</tp:taxon-name-part></tp:taxon-name></italic> genus. Multilocus phylogenetic analyses reveal its close relationship with <italic><tp:taxon-name><tp:taxon-name-part taxon-name-part-type="genus" reg="Ovicillium">O.</tp:taxon-name-part><tp:taxon-name-part taxon-name-part-type="species" reg="attenuatum">attenuatum</tp:taxon-name-part></tp:taxon-name></italic> and <italic><tp:taxon-name><tp:taxon-name-part taxon-name-part-type="genus" reg="Ovicillium">O.</tp:taxon-name-part><tp:taxon-name-part taxon-name-part-type="species" reg="sinense">sinense</tp:taxon-name-part></tp:taxon-name></italic>, supported by strong statistical values (<abbrev xmlns:xlink="http://www.w3.org/1999/xlink" xlink:title="bootstrap support values" id="ABBRID0EIVBK" xlink:type="simple">BS</abbrev><sub>IQ</sub>/<abbrev xmlns:xlink="http://www.w3.org/1999/xlink" xlink:title="bootstrap support values" id="ABBRID0ENVBK" xlink:type="simple">BS</abbrev><sub>RAx</sub>/<abbrev xmlns:xlink="http://www.w3.org/1999/xlink" xlink:title="posterior probabilities" id="ABBRID0ESVBK" xlink:type="simple">PP</abbrev> = 82%/79%/0.93). Morphologically, while sharing the characteristic undulated phialide tips with <italic><tp:taxon-name><tp:taxon-name-part taxon-name-part-type="genus" reg="Ovicillium">O.</tp:taxon-name-part><tp:taxon-name-part taxon-name-part-type="species" reg="attenuatum">attenuatum</tp:taxon-name-part></tp:taxon-name></italic>, <italic><tp:taxon-name><tp:taxon-name-part taxon-name-part-type="genus" reg="Ovicillium">O.</tp:taxon-name-part><tp:taxon-name-part taxon-name-part-type="species" reg="pseudoattenuatum">pseudoattenuatum</tp:taxon-name-part></tp:taxon-name></italic> differs significantly in microscopic dimensions: it possesses smaller phialides (16.0–37.5 × 1.5–2.4 μm vs 25–50 × 1.7–3.3 μm) and more compact conidia (3.2–4.0 × 1.7–3.2 μm vs 3.5–5 × 2.5–3.8 μm). Distinct from <italic><tp:taxon-name><tp:taxon-name-part taxon-name-part-type="genus" reg="Ovicillium">O.</tp:taxon-name-part><tp:taxon-name-part taxon-name-part-type="species" reg="sinense">sinense</tp:taxon-name-part></tp:taxon-name></italic>, which exhibits even smaller reproductive structures (phialides 16.2–25.8 × 1.7–2.4 μm; conidia 2.1–2.9 × 1.1–1.7 μm), <italic><tp:taxon-name><tp:taxon-name-part taxon-name-part-type="genus" reg="Ovicillium">O.</tp:taxon-name-part><tp:taxon-name-part taxon-name-part-type="species" reg="pseudoattenuatum">pseudoattenuatum</tp:taxon-name-part></tp:taxon-name></italic> is further characterized by its unique ellipsoidal to cylindrical conidial morphology, a diagnostic feature distinguishing it from all known <italic><tp:taxon-name><tp:taxon-name-part taxon-name-part-type="genus" reg="Ovicillium">Ovicillium</tp:taxon-name-part></tp:taxon-name></italic> species (Table <xref ref-type="table" rid="T3">3</xref>).</p><table-wrap id="T3" position="float" orientation="portrait"><label>Table 3.</label><caption><p>Hosts/substrates and asexual morphology of <italic><tp:taxon-name><tp:taxon-name-part taxon-name-part-type="genus" reg="Ovicillium">Ovicillium</tp:taxon-name-part></tp:taxon-name></italic>.</p></caption><table id="TID0E5CBK" rules="all"><tbody><tr><th rowspan="1" colspan="1">Species</th><th rowspan="1" colspan="1">Host/Substrate</th><th rowspan="1" colspan="1">Conidiophores (μm)</th><th rowspan="1" colspan="1">Phialides (μm)</th><th rowspan="1" colspan="1">Conidia (μm)</th><th rowspan="1" colspan="1">Crystals</th><th rowspan="1" colspan="1">Chlamydospores (μm)</th><th rowspan="1" colspan="1">References</th></tr><tr><td rowspan="1" colspan="1"><italic><tp:taxon-name><tp:taxon-name-part taxon-name-part-type="genus" reg="Ovicillium">Ovicillium</tp:taxon-name-part><tp:taxon-name-part taxon-name-part-type="species" reg="asperulatum">asperulatum</tp:taxon-name-part></tp:taxon-name></italic> (Synonym: <italic><tp:taxon-name><tp:taxon-name-part taxon-name-part-type="genus" reg="Ovicillium">O.</tp:taxon-name-part><tp:taxon-name-part taxon-name-part-type="species" reg="napiforme">napiforme</tp:taxon-name-part></tp:taxon-name></italic>)</td><td rowspan="1" colspan="1">Soil; wood of <italic><tp:taxon-name><tp:taxon-name-part taxon-name-part-type="genus" reg="Sorbus">Sorbus</tp:taxon-name-part><tp:taxon-name-part taxon-name-part-type="species" reg="aria">aria</tp:taxon-name-part></tp:taxon-name></italic></td><td rowspan="1" colspan="1">Simple or mostly branched, bearing whorls of 2–4 phialides, up to 105 long, with cell walls usually thicker than those of the vegetative hyphae</td><td rowspan="1" colspan="1">Straight or slightly bent, acicular, 28–68 long, 1–2 wide at the base, with minute collarette and distinct periclinal thickening at the apex</td><td rowspan="1" colspan="1">Globose, 3–4(–5) diameter, chromophilic</td><td rowspan="1" colspan="1">Absent</td><td rowspan="1" colspan="1">Abundant, subglobose or oval, 5–10 × 5–9</td><td rowspan="1" colspan="1"><xref ref-type="bibr" rid="B9">Giraldo et al. 2012</xref>; <xref ref-type="bibr" rid="B32">Zare and Gams 2016</xref></td></tr><tr><td rowspan="1" colspan="1">
                      <italic>
                        <tp:taxon-name><tp:taxon-name-part taxon-name-part-type="genus" reg="Ovicillium">Ovicillium</tp:taxon-name-part><tp:taxon-name-part taxon-name-part-type="species" reg="attenuatum">attenuatum</tp:taxon-name-part></tp:taxon-name>
                      </italic>
                    </td><td rowspan="1" colspan="1"><italic><tp:taxon-name><tp:taxon-name-part taxon-name-part-type="genus" reg="Auricularia">Auricularia</tp:taxon-name-part></tp:taxon-name></italic> sp.</td><td rowspan="1" colspan="1">Erect, 150–500 tall, with cyanophilic encrustation, usually with whorls, but sometimes also solitary phialides</td><td rowspan="1" colspan="1">Aculeate, attenuated from the middle, mostly undulated near the tip, rather cyanophilic, measuring 25–50 × 1.7–3.3</td><td rowspan="1" colspan="1">Oval to subglobose, strongly cyanophilic, measuring 3.5–5 × 2.5–3.8, aggregated in large globose to subglobose heads</td><td rowspan="1" colspan="1">Absent</td><td rowspan="1" colspan="1">Absent</td><td rowspan="1" colspan="1">
                      <xref ref-type="bibr" rid="B32">Zare and Gams 2016</xref>
                    </td></tr><tr><td rowspan="1" colspan="1">
                      <italic>
                        <tp:taxon-name><tp:taxon-name-part taxon-name-part-type="genus" reg="Ovicillium">Ovicillium</tp:taxon-name-part><tp:taxon-name-part taxon-name-part-type="species" reg="oosporum">oosporum</tp:taxon-name-part></tp:taxon-name>
                      </italic>
                    </td><td rowspan="1" colspan="1">
                      <italic>
                        <tp:taxon-name><tp:taxon-name-part taxon-name-part-type="genus" reg="Theobroma">Theobroma</tp:taxon-name-part><tp:taxon-name-part taxon-name-part-type="species" reg="gileri">gileri</tp:taxon-name-part></tp:taxon-name>
                      </italic>
                    </td><td rowspan="1" colspan="1">Erect, solitary and verticillate, with slightly pigmented base producing solitary or verticillate phialides of up to five per node</td><td rowspan="1" colspan="1">Verticillate, measuring 20–50 × 1.2–2.2</td><td rowspan="1" colspan="1">Subglobose, oval to broadly oval, in some strains with a basal protrusion, cyanophilic, measuring 4–6 × 2.5–4</td><td rowspan="1" colspan="1">Absent</td><td rowspan="1" colspan="1">Present or absent</td><td rowspan="1" colspan="1">
                      <xref ref-type="bibr" rid="B32">Zare and Gams 2016</xref>
                    </td></tr><tr><td rowspan="1" colspan="1">
                      <bold>
                        <italic>
                          <tp:taxon-name><tp:taxon-name-part taxon-name-part-type="genus" reg="Ovicillium">Ovicillium</tp:taxon-name-part><tp:taxon-name-part taxon-name-part-type="species" reg="pseudoattenuatum">pseudoattenuatum</tp:taxon-name-part></tp:taxon-name>
                        </italic>
                      </bold>
                    </td><td rowspan="1" colspan="1">
                      <bold>Soil</bold>
                    </td><td rowspan="1" colspan="1">
                      <bold>Single phialide or whorls of 2–5 phialides or verticillium-like directly from hyphae, up to 500 long</bold>
                    </td><td rowspan="1" colspan="1">
                      <bold>Straight, somewhat inflated base, attenuated from the middle, sometimes undulated near the tip, 16.0–37.5 × 1.5–2.4</bold>
                    </td><td rowspan="1" colspan="1">
                      <bold>Ellipsoidal to cylindrical, 3.2–4.0 × 1.7–3.2, aggregated in large globose to subglobose heads</bold>
                    </td><td rowspan="1" colspan="1">
                      <bold>Absent</bold>
                    </td><td rowspan="1" colspan="1">
                      <bold>Absent</bold>
                    </td><td rowspan="1" colspan="1">
                      <bold>In this study</bold>
                    </td></tr><tr><td rowspan="1" colspan="1">
                      <italic>
                        <tp:taxon-name><tp:taxon-name-part taxon-name-part-type="genus" reg="Ovicillium">Ovicillium</tp:taxon-name-part><tp:taxon-name-part taxon-name-part-type="species" reg="sinense">sinense</tp:taxon-name-part></tp:taxon-name>
                      </italic>
                    </td><td rowspan="1" colspan="1">Pupa (<tp:taxon-name><tp:taxon-name-part taxon-name-part-type="order">Lepidoptera</tp:taxon-name-part></tp:taxon-name>)</td><td rowspan="1" colspan="1">Single phialide or whorls of 2–5 phialides or verticillium-like, 17.0–21.7 × 2.3–3.0</td><td rowspan="1" colspan="1">Cylindrical, somewhat inflated base, 16.2–25.8 × 1.7–2.4, tapering to a thin neck</td><td rowspan="1" colspan="1">Globose to ovoid, 2.1–2.9 × 1.1–1.7, aggregated in large globose to subglobose heads</td><td rowspan="1" colspan="1">–</td><td rowspan="1" colspan="1">–</td><td rowspan="1" colspan="1">
                      <xref ref-type="bibr" rid="B4">Chen et al. 2024</xref>
                    </td></tr><tr><td rowspan="1" colspan="1">
                      <italic>
                        <tp:taxon-name><tp:taxon-name-part taxon-name-part-type="genus" reg="Ovicillium">Ovicillium</tp:taxon-name-part><tp:taxon-name-part taxon-name-part-type="species" reg="subglobosum">subglobosum</tp:taxon-name-part></tp:taxon-name>
                      </italic>
                    </td><td rowspan="1" colspan="1">Soil</td><td rowspan="1" colspan="1">Erect, solitary and verticillate with up to four phialides per node</td><td rowspan="1" colspan="1">Measuring 25–55 × 1.5–2.2, producing conidia in large globose heads.</td><td rowspan="1" colspan="1">Subglobose with an inconspicuous protrusion at the base, rather cyanophilic, measuring 3.5–5.5 × 3.5–4.5</td><td rowspan="1" colspan="1">Absent</td><td rowspan="1" colspan="1">Absent</td><td rowspan="1" colspan="1">
                      <xref ref-type="bibr" rid="B32">Zare and Gams 2016</xref>
                    </td></tr><tr><td rowspan="1" colspan="1">
                      <italic>
                        <tp:taxon-name><tp:taxon-name-part taxon-name-part-type="genus" reg="Ovicillium">Ovicillium</tp:taxon-name-part><tp:taxon-name-part taxon-name-part-type="species" reg="variecolor">variecolor</tp:taxon-name-part></tp:taxon-name>
                      </italic>
                    </td><td rowspan="1" colspan="1">Soil</td><td rowspan="1" colspan="1">Erect, mostly branched, bearing whorls of 2–5 phialides, up to 290 long, with walls usually thicker than those of the vegetative hyphae</td><td rowspan="1" colspan="1">Straight, acicular, 18–95 long, 1–2 wide at the base, with periclinal thickening at the apex, collarette inconspicuous; some phialidic conidiogenous cells without a basal septum (adelophialides)</td><td rowspan="1" colspan="1">Subglobose or ovoid, 3–4(–5) × 2–4, slightly apiculate base, chromophilic, arranged in slimy heads</td><td rowspan="1" colspan="1">–</td><td rowspan="1" colspan="1">Absent</td><td rowspan="1" colspan="1">
                      <xref ref-type="bibr" rid="B9">Giraldo et al. 2012</xref>
                    </td></tr></tbody></table></table-wrap></tp:treatment-sec><ref-list><ref id="B9"><mixed-citation xmlns:xlink="http://www.w3.org/1999/xlink" xlink:type="simple"><person-group><name name-style="western"><surname>Giraldo</surname><given-names>A</given-names></name><name name-style="western"><surname>Gene</surname><given-names>J</given-names></name><name name-style="western"><surname>Cano</surname><given-names>J</given-names></name><name name-style="western"><surname>de Hoog</surname><given-names>S</given-names></name><name name-style="western"><surname>Guarro</surname><given-names>J</given-names></name></person-group> (<year>2012</year>) <article-title>Two new species of <italic><tp:taxon-name><tp:taxon-name-part taxon-name-part-type="genus">Acremonium</tp:taxon-name-part></tp:taxon-name></italic> from Spanish soils.</article-title><source>Mycologia</source><volume>104</volume>(<issue>6</issue>): <fpage>1456</fpage>–<lpage>1465</lpage>. <ext-link xlink:href="10.3852/11-402" ext-link-type="doi" xlink:type="simple">https://doi.org/10.3852/11-402</ext-link></mixed-citation></ref><ref id="B32"><mixed-citation xmlns:xlink="http://www.w3.org/1999/xlink" xlink:type="simple"><person-group><name name-style="western"><surname>Zare</surname><given-names>R</given-names></name><name name-style="western"><surname>Gams</surname><given-names>W</given-names></name></person-group> (<year>2016</year>) <article-title>More white verticillium-like anamorphs with erect conidiophores.</article-title><source>Mycological Progress</source><volume>15</volume>(<issue>10–11</issue>): <fpage>993</fpage>–<lpage>1030</lpage>. <ext-link xlink:href="10.1007/s11557-016-1214-8" ext-link-type="doi" xlink:type="simple">https://doi.org/10.1007/s11557-016-1214-8</ext-link></mixed-citation></ref><ref id="B4"><mixed-citation xmlns:xlink="http://www.w3.org/1999/xlink" xlink:type="simple"><person-group><name name-style="western"><surname>Chen</surname><given-names>WH</given-names></name><name name-style="western"><surname>Li</surname><given-names>D</given-names></name><name name-style="western"><surname>Wei</surname><given-names>YJ</given-names></name><name name-style="western"><surname>Liang</surname><given-names>JD</given-names></name><name name-style="western"><surname>Han</surname><given-names>YF</given-names></name></person-group> (<year>2024</year>) <article-title><italic><tp:taxon-name><tp:taxon-name-part taxon-name-part-type="genus">Ovicillium</tp:taxon-name-part><tp:taxon-name-part taxon-name-part-type="species">sinense</tp:taxon-name-part></tp:taxon-name></italic>, a new species from Guizhou, China.</article-title><source>Phytotaxa</source><volume>662</volume>(<issue>2</issue>): <fpage>195</fpage>–<lpage>200</lpage>. <ext-link xlink:href="10.11646/phytotaxa.662.2.8" ext-link-type="doi" xlink:type="simple">https://doi.org/10.11646/phytotaxa.662.2.8</ext-link></mixed-citation></ref></ref-list></tp:taxon-treatment>
